# Supplementary material for: Genomic landscape of Candidozyma auris in Italy, 2019 to 2025: emerging diversity of clade I sub-lineages associated with inter-facility transmission and cross-border transfers
Source: Euro Surveill. 2026 May 7;31(18):2500730. doi: 10.2807/1560-7917.ES.2026.31.18.2500730 (PMC13170420; doi:10.2807/1560-7917.ES.2026.31.18.2500730)
Supplement: Supplementary Table S1 [file 25-00730_SupplementaryTableS1.xlsx]

## Sheet: Foglio1
This supplementary material is hosted by Eurosurveillance as supporting information alongside the article "Genomic landscape of Candidozyma auris in Italy, 2019 to 2025: emerging diversity of clade I sub-lineages associated with inter-facility transmission and cross-border transfers", on behalf of the authors, who remain responsible for the accuracy and appropriateness of the content. The same st…

## Sheet: Table S1
ID	SRR_BIOPRJ.BioProject	SRR_BIOPRJ.Run	SRR_BIOPRJ.Experiment	Biosample	Clade	subclade	outbreak_no	Year/month	Country	Region/city (hospital)	Reference (PMID)
B13464	PRJNA595978	SRR10461158	SRX7155760	SAMN13294126	I	Ic	NA	2017	Canada	NA	33769478, 33809708
B12037	PRJNA595978	SRR13168007	SRX9606576	SAMN13294188	III	NA	NA	2012-10-18	Canada	NA	33769478
B13463	PRJNA595978	SRR13168008	SRX9606575	SAMN13294127	II	NA	NA	2014-04-07	Canada	NA	33769478
B12342	PRJNA470683	SRR13292041	SRX9721051	SAMN09111895	IV	NA	NA	2016-09-01	Colombia	NA	33769478
B11790	PRJNA470683	SRR7140029	SRX4060911	SAMN09111965	IV	NA	NA	2015-08-31	Colombia	NA	33769478
B11856	PRJNA470683	SRR7140054	SRX4060886	SAMN09111945	IV	NA	NA	2016-06-01	Colombia	NA	33769478
B11807	PRJNA470683	SRR7140080	SRX4060860	SAMN09111954	IV	NA	NA	2016-05-24	Colombia	NA	33769478
B11205	PRJNA328792	SRR13269419, SRR3883436	SRX9699555	SAMN05379594	I	Ic	NA	2013	India	NA	33769478
B11200	PRJNA328792	SRR3883434	SRX1939458	SAMN05379592	I	Ic	NA	2012	India	NA	33769478
B11201	PRJNA328792	SRR3883435	SRX1939459	SAMN05379593	I	Ic	NA	2012	India	NA	33769478
B11206	PRJNA328792	SRR3883437	SRX1939461	SAMN05379595	I	NA	NA	2013	India	NA	33769478
B11207	PRJNA328792	SRR3883439	SRX1939463	SAMN05379596	I	Ic	NA	2013	India	NA	33769478
B11209	PRJNA328792	SRR3883441	SRX1939465	SAMN05379598	I	Ib	NA	2013	India	NA	33769478
B11210	PRJNA328792	SRR3883442	SRX1939466	SAMN05379599	I	Ib	NA	2013	India	NA	33769478
B11212	PRJNA328792	SRR3883443	SRX1939467	SAMN05379600	I	Ib	NA	2014	India	NA	33769478
B11213	PRJNA328792	SRR3883444	SRX1939468	SAMN05379601	I	Ib	NA	2014	India	NA	33769478
B11214	PRJNA328792	SRR3883445	SRX1939469	SAMN05379602	I	Ib	NA	2014	India	NA	33769478
B11215	PRJNA328792	SRR3883446	SRX1939470	SAMN05379603	I	Ib	NA	2014	India	NA	33769478
B11216	PRJNA328792	SRR3883447	SRX1939471	SAMN05379604	I	Ib	NA	2014	India	NA	33769478
B11217	PRJNA328792	SRR3883448	SRX1939472	SAMN05379605	I	Ib	NA	2014	India	NA	33769478
B11218	PRJNA328792	SRR3883450	SRX1939474	SAMN05379606	I	Ib	NA	2014	India	NA	33769478
TMML616	PRJNA816104	SRR18325431	SRX14462689	SAMN26658954	V	NA	NA	2014	Iran	NA	36154919
B11892	PRJNA595978	SRR10461259	SRX7155660	SAMN13294194	IV	NA	NA	2014-10-15	Israel	NA	33769478
AN-728157	NA	NA	NA	NA	I	Ic	Ob4	2022/1	Italy	Marche/Ancona	40013777
BA01	NA	NA	NA	SAMN41402699	I	Ib	NA	2024/1	Italy	Apulia/Bari	39507392
BA02	NA	NA	NA	SAMN41379019	I	Ib	Ob6	2024/4	Italy	Apulia/Bari	39507392
BA03	NA	NA	NA	SAMN41379020	I	Ib	Ob6	2024/4	Italy	Apulia/Bari	39507392
CA426	NA	NA	NA	SAMN32925567	I	Ib	NA	2020/1	Italy	Emilia-Romagna/Bologna	37851491
CA671	NA	NA	NA	SAMN32925568	I	Ic	Ob4	2020/12	Italy	Emilia-Romagna/Bologna	37851491
CA815	NA	NA	NA	SAMN32925569	I	Ic	Ob4	2021/5	Italy	Emilia-Romagna/Bologna	37851491
MIL-ITA-2023	NA	NA	NA	NA	I	Ib	NA	2022/10	Italy	Lombardy/Milan (hospital A)	38557967
AM-10	PRJNA655187	SRR12667428	SRX9148079	SAMN15723408	I	Ic	Ob4	2019/8	Italy	Liguria/Genoa	33672021, 37022212
AM-9	PRJNA655187	SRR12667429	SRX9148078	SAMN15723407	I	Ic	Ob4	2020/5	Italy	Liguria/Genoa	33672021, 37022220
AM-8	PRJNA655187	SRR12667430	SRX9148077	SAMN15723406	I	Ic	Ob4	2020/5	Italy	Liguria/Genoa	33672021, 37022219
AM-7	PRJNA655187	SRR12667431	SRX9148076	SAMN15723405	I	Ic	Ob4	2020/4	Italy	Liguria/Genoa	33672021, 37022218
AM-6	PRJNA655187	SRR12667432	SRX9148075	SAMN15723404	I	Ic	Ob4	2020/4	Italy	Liguria/Genoa	33672021, 37022217
AM-5	PRJNA655187	SRR12667433	SRX9148074	SAMN15723403	I	Ic	Ob4	2020/3	Italy	Liguria/Genoa	33672021, 37022216
AM-4	PRJNA655187	SRR12667434	SRX9148073	SAMN15723402	I	Ic	Ob4	2020/2	Italy	Liguria/Genoa	33672021, 37022215
AM-3	PRJNA655187	SRR12667435	SRX9148072	SAMN15723401	I	Ic	Ob4	2020/2	Italy	Liguria/Genoa	33672021, 37022214
AM-2	PRJNA655187	SRR12667436	SRX9148071	SAMN15723400	I	Ic	Ob4	2020/1	Italy	Liguria/Genoa	33672021, 37022213
AM-1	PRJNA655187	SRR12667437	SRX9148070	SAMN15723399	I	Ic	Ob4	2019/7	Italy	Liguria/Genoa	33672021, 37022211
GE-12	PRJNA655187	SRR23630606	SRX19514364	SAMN33439272	I	Ic	Ob4	2020/12	Italy	Liguria/Genoa	37022211
GE-11	PRJNA655187	SRR23630607	SRX19514363	SAMN33439271	I	Ic	Ob4	2020/1	Italy	Liguria/Genoa	37022211
GE-10	PRJNA655187	SRR23630608	SRX19514362	SAMN33439270	I	Ic	Ob4	2020/11	Italy	Liguria/Genoa	37022211
GE-09	PRJNA655187	SRR23630609	SRX19514361	SAMN33439269	I	Ic	Ob4	2020/10	Italy	Liguria/Genoa	37022211
GE-08	PRJNA655187	SRR23630610	SRX19514360	SAMN33439268	I	Ic	Ob4	2020/8	Italy	Liguria/Genoa	37022211
GE-52	PRJNA655187	SRR23630611	SRX19514359	SAMN33439312	I	Ic	Ob4	2022/12	Italy	Liguria/Genoa	37022211
GE-51	PRJNA655187	SRR23630612	SRX19514358	SAMN33439311	I	Ic	Ob4	2022/9	Italy	Liguria/Genoa	37022211
GE-50	PRJNA655187	SRR23630613	SRX19514357	SAMN33439310	I	Ic	Ob4	2022/11	Italy	Liguria/Genoa	37022211
GE-49	PRJNA655187	SRR23630614	SRX19514356	SAMN33439309	I	Ic	Ob4	2022/11	Italy	Liguria/Genoa	37022211
GE-48	PRJNA655187	SRR23630615	SRX19514355	SAMN33439308	I	Ic	Ob4	2022/10	Italy	Liguria/Genoa	37022211
GE-47	PRJNA655187	SRR23630616	SRX19514354	SAMN33439307	I	Ic	Ob4	2022/2	Italy	Liguria/Genoa	37022211
GE-46	PRJNA655187	SRR23630617	SRX19514353	SAMN33439306	I	Ic	Ob4	2021/9	Italy	Liguria/Genoa	37022211
GE-45	PRJNA655187	SRR23630618	SRX19514352	SAMN33439305	I	Ic	Ob4	2020/12	Italy	Liguria/Genoa	37022211
GE-44	PRJNA655187	SRR23630619	SRX19514351	SAMN33439304	I	Ic	Ob4	2022/2	Italy	Liguria/Genoa	37022211
GE-43	PRJNA655187	SRR23630620	SRX19514350	SAMN33439303	I	Ic	Ob4	2022/2	Italy	Liguria/Genoa	37022211
GE-07	PRJNA655187	SRR23630621	SRX19514349	SAMN33439267	I	Ic	Ob4	2020/7	Italy	Liguria/Genoa	37022211
GE-42	PRJNA655187	SRR23630622	SRX19514348	SAMN33439302	I	Ic	Ob4	2022/2	Italy	Liguria/Genoa	37022211
GE-41	PRJNA655187	SRR23630623	SRX19514347	SAMN33439301	I	Ic	Ob4	2022/2	Italy	Liguria/Genoa	37022211
GE-40	PRJNA655187	SRR23630624	SRX19514346	SAMN33439300	I	Ic	Ob4	2022/1	Italy	Liguria/Genoa	37022211
GE-39	PRJNA655187	SRR23630625	SRX19514345	SAMN33439299	I	Ic	Ob4	2022/1	Italy	Liguria/Genoa	37022211
GE-38	PRJNA655187	SRR23630626	SRX19514344	SAMN33439298	I	Ic	Ob4	2021/12	Italy	Liguria/Genoa	37022211
GE-37	PRJNA655187	SRR23630627	SRX19514343	SAMN33439297	I	Ic	Ob4	2021/12	Italy	Liguria/Genoa	37022211
GE-36	PRJNA655187	SRR23630628	SRX19514342	SAMN33439296	I	Ic	Ob4	2021/12	Italy	Liguria/Genoa	37022211
GE-35	PRJNA655187	SRR23630629	SRX19514341	SAMN33439295	I	Ic	Ob4	2021/12	Italy	Liguria/Genoa	37022211
GE-34	PRJNA655187	SRR23630630	SRX19514340	SAMN33439294	I	Ic	Ob4	2021/12	Italy	Liguria/Genoa	37022211
GE-33	PRJNA655187	SRR23630631	SRX19514339	SAMN33439293	I	Ic	Ob4	2021/12	Italy	Liguria/Genoa	37022211
GE-06	PRJNA655187	SRR23630632	SRX19514338	SAMN33439266	I	Ic	Ob4	2020/7	Italy	Liguria/Genoa	37022211
GE-32	PRJNA655187	SRR23630633	SRX19514337	SAMN33439292	I	Ic	Ob4	2021/11	Italy	Liguria/Genoa	37022211
GE-31	PRJNA655187	SRR23630634	SRX19514336	SAMN33439291	I	Ic	Ob4	2021/10	Italy	Liguria/Genoa	37022211
GE-30	PRJNA655187	SRR23630635	SRX19514335	SAMN33439290	I	Ic	Ob4	2021/10	Italy	Liguria/Genoa	37022211
GE-29	PRJNA655187	SRR23630636	SRX19514334	SAMN33439289	I	Ic	Ob4	2021/10	Italy	Liguria/Genoa	37022211
GE-28	PRJNA655187	SRR23630637	SRX19514333	SAMN33439288	I	Ic	Ob4	2021/9	Italy	Liguria/Genoa	37022211
GE-27	PRJNA655187	SRR23630638	SRX19514332	SAMN33439287	I	Ic	Ob4	2021/9	Italy	Liguria/Genoa	37022211
GE-26	PRJNA655187	SRR23630639	SRX19514331	SAMN33439286	I	Ic	Ob4	2021/8	Italy	Liguria/Genoa	37022211
GE-25	PRJNA655187	SRR23630640	SRX19514330	SAMN33439285	I	Ic	Ob4	2021/7	Italy	Liguria/Genoa	37022211
GE-24	PRJNA655187	SRR23630641	SRX19514329	SAMN33439284	I	Ic	Ob4	2021/7	Italy	Liguria/Genoa	37022211
GE-23	PRJNA655187	SRR23630642	SRX19514328	SAMN33439283	I	Ic	Ob4	2021/7	Italy	Liguria/Genoa	37022211
GE-05	PRJNA655187	SRR23630643	SRX19514327	SAMN33439265	I	Ic	Ob4	2020/6	Italy	Liguria/Genoa	37022211
GE-22	PRJNA655187	SRR23630644	SRX19514326	SAMN33439282	I	Ic	Ob4	2021/7	Italy	Liguria/Genoa	37022211
GE-21	PRJNA655187	SRR23630645	SRX19514325	SAMN33439281	I	Ic	Ob4	2021/7	Italy	Liguria/Genoa	37022211
GE-20	PRJNA655187	SRR23630646	SRX19514324	SAMN33439280	I	Ic	Ob4	2021/7	Italy	Liguria/Genoa	37022211
GE-19	PRJNA655187	SRR23630647	SRX19514323	SAMN33439279	I	Ic	Ob4	2021/3	Italy	Liguria/Genoa	37022211
GE-18	PRJNA655187	SRR23630648	SRX19514322	SAMN33439278	I	Ic	Ob4	2021/3	Italy	Liguria/Genoa	37022211
GE-17	PRJNA655187	SRR23630649	SRX19514321	SAMN33439277	I	Ic	Ob4	2021/1	Italy	Liguria/Genoa	37022211
GE-16	PRJNA655187	SRR23630650	SRX19514320	SAMN33439276	I	Ic	Ob4	2021/1	Italy	Liguria/Genoa	37022211
GE-15	PRJNA655187	SRR23630651	SRX19514319	SAMN33439275	I	Ic	Ob4	2020/12	Italy	Liguria/Genoa	37022211
GE-14	PRJNA655187	SRR23630652	SRX19514318	SAMN33439274	I	Ic	Ob4	2020/12	Italy	Liguria/Genoa	37022211
GE-13	PRJNA655187	SRR23630653	SRX19514317	SAMN33439273	I	Ic	Ob4	2020/12	Italy	Liguria/Genoa	37022211
GE-04	PRJNA655187	SRR23630654	SRX19514316	SAMN33439264	I	Ic	Ob4	2020/6	Italy	Liguria/Genoa	37022211
GE-02	PRJNA655187	SRR23630655	SRX19514315	SAMN33439263	I	Ic	Ob4	2020/4	Italy	Liguria/Genoa	37022211
NIG09	PRJNA655187	SRR34883850	SRX30014666	SAMN50476700	I	Ib	Ob5	2023/11	Italy	Lombardy/Milan (hospital B)	this study
NIG08	PRJNA655187	SRR34883851	SRX30014665	SAMN50476699	I	Ib	Ob5	2023/10	Italy	Lombardy/Milan (hospital B)	this study
NIG06	PRJNA655187	SRR34883852	SRX30014664	SAMN50476698	I	Ib	Ob5	2023/8	Italy	Lombardy/Milan (hospital B)	this study
NIG05	PRJNA655187	SRR34883853	SRX30014663	SAMN50476697	I	Ib	Ob5	2023/4	Italy	Lombardy/Milan (hospital B)	this study
NIG04	PRJNA655187	SRR34883854	SRX30014662	SAMN50476696	I	Ib	NA	2023/2	Italy	Lombardy/Milan (hospital B)	this study
NIG03	PRJNA655187	SRR34883855	SRX30014661	SAMN50476695	I	Ib	Ob6	2022/12	Italy	Lombardy/Milan (hospital B)	this study
NIG02	PRJNA655187	SRR34883856	SRX30014660	SAMN50476694	I	Ib	Ob5	2022/11	Italy	Lombardy/Milan (hospital B)	this study
NIG01	PRJNA655187	SRR34883857	SRX30014659	SAMN50476693	I	Ic	Ob4	2022/9	Italy	Lombardy/Milan (hospital B)	this study
NIG16	PRJNA655187	SRR34883858	SRX30014658	SAMN50476707	I	Ib	Ob5	2025/3	Italy	Lombardy/Milan (hospital B)	this study
NIG15	PRJNA655187	SRR34883859	SRX30014657	SAMN50476706	I	Ib	Ob5	2025/2	Italy	Lombardy/Milan (hospital B)	this study
NIG14	PRJNA655187	SRR34883860	SRX30014656	SAMN50476705	I	Ib	Ob5	2025/2	Italy	Lombardy/Milan (hospital B)	this study
NIG13	PRJNA655187	SRR34883861	SRX30014655	SAMN50476704	I	Ib	Ob5	2025/2	Italy	Lombardy/Milan (hospital B)	this study
NIG12	PRJNA655187	SRR34883862	SRX30014654	SAMN50476703	I	Ib	Ob5	2025/1	Italy	Lombardy/Milan (hospital B)	this study
NIG11	PRJNA655187	SRR34883863	SRX30014653	SAMN50476702	I	Ib	Ob5	2024/11	Italy	Lombardy/Milan (hospital B)	this study
NIG10	PRJNA655187	SRR34883864	SRX30014652	SAMN50476701	I	Ib	Ob5	2024/9	Italy	Lombardy/Milan (hospital B)	this study
GE-54	PRJNA655187	SRR34883865	SRX30014651	SAMN50476692	I	Ib	Ob6	2023/8	Italy	Liguria/Genoa	this study
FI-32066	PRJNA655187	SRR34883866	SRX30014650	SAMN50476691	I	Ib	NA	2025/3	Italy	Tuscany/Florence	this study
TWCC13846	PRJDB6988	DRR129820	DRX122558	SAMD00117056	II	NA	NA	2005-10-06	Japan	NA	33769478
TWCC13847	PRJDB6988	DRR129821	DRX122559	SAMD00117057	II	NA	NA	2005-10-06	Japan	NA	33769478
TWCC13878	PRJDB6988	DRR129822	DRX122560	SAMD00117058	II	NA	NA	1997-10-23	Japan	NA	33769478
TWCC50952	PRJDB6988	DRR129823	DRX122561	SAMD00117059	II	NA	NA	2008-09-03	Japan	NA	33769478
TWCC58191	PRJDB6988	DRR129824	DRX122562	SAMD00117060	II	NA	NA	2017-07-14	Japan	NA	33769478
TWCC58362	PRJDB6988	DRR129825	DRX122563	SAMD00117061	II	NA	NA	2008	Japan	NA	33769478
B11220	PRJNA328792	SRR13290286, SRR13290287, SRR13290288	SRX9719305	SAMN05379608	II	NA	NA	2009	Japan	NA	33769478
B16415	PRJNA595978	SRR10461143	SRX7155775	SAMN13294111	III	NA	NA	2018-07-16	Kenya	NA	33769478
B16410	PRJNA595978	SRR10461144	SRX7155774	SAMN13294112	III	NA	NA	2018-06-15	Kenya	NA	33769478
B16406	PRJNA595978	SRR10461145	SRX7155773	SAMN13294113	III	NA	NA	2017-10-30	Kenya	NA	33769478
B16404	PRJNA595978	SRR10461146	SRX7155772	SAMN13294114	III	NA	NA	2017-10-16	Kenya	NA	33769478
B16401	PRJNA595978	SRR10852068	SRX7522551	SAMN13763247	III	NA	NA	2011-11-08	Kenya	NA	33769478
B8441	PRJNA595978	SRR14008616, SRR10851769	SRX10385832	SAMN13761842	I	Ia	NA	2008	Pakistan	NA	33769478, 33809682
B11096	PRJNA328792	SRR3883426	SRX1939450	SAMN05379575	I	Ib	NA	2014	Pakistan	NA	33769478
B11097	PRJNA328792	SRR3883427	SRX1939451	SAMN05379576	I	Ib	NA	2014	Pakistan	NA	33769478
B11114	PRJNA328792	SRR3883428	SRX1939452	SAMN05379586	I	Ib	NA	2015	Pakistan	NA	33769478
B11115	PRJNA328792	SRR3883429	SRX1939453	SAMN05379587	I	Ic	NA	2015	Pakistan	NA	33769478
B11116	PRJNA328792	SRR3883430	SRX1939454	SAMN05379588	I	Ic	NA	2015	Pakistan	NA	33769478
B11117	PRJNA328792	SRR3883431	SRX1939455	SAMN05379589	I	Ib	NA	2015	Pakistan	NA	33769478
B11098	PRJNA328792	SRR3883438	SRX1939462	SAMN05379577	I	Ic	NA	2014	Pakistan	NA	33769478
B11099	PRJNA328792	SRR3883449	SRX1939473	SAMN05379578	I	Ic	NA	2014	Pakistan	NA	33769478
B11101	PRJNA328792	SRR3883460	SRX1939484	SAMN05379579	I	Ib	NA	2014	Pakistan	NA	33769478
B11103	PRJNA328792	SRR3883471	SRX1939495	SAMN05379581	I	Ic	NA	2015	Pakistan	NA	33769478
B11105	PRJNA328792	SRR3883472	SRX1939496	SAMN05379583	I	Ib	NA	2015	Pakistan	NA	33769478
B11112	PRJNA328792	SRR3883473	SRX1939497	SAMN05379584	I	Ia	NA	2015	Pakistan	NA	33769478
B11113	PRJNA328792	SRR3883474	SRX1939498	SAMN05379585	I	Ib	NA	2015	Pakistan	NA	33769478
B11809	PRJNA595978	SRR10461262	SRX9606574	SAMN13354598	II	NA	NA	2004/1	Republic of Korea	NA	33769478, 33809707
Ca11RO_2022	PRJNA991119	SRR25120460	SRX20872322	SAMN35848358	I		NA	2022/08	Romania	Bucharest (hospital A)	40387391
Ca10RO_2022	PRJNA991119	SRR25120461	SRX20872321	SAMN35848357	I		NA	2022/08	Romania	Bucharest (hospital A)	40387391
Ca08RO_2022	PRJNA991119	SRR25120462	SRX20872320	SAMN35848356	I		NA	2022/08	Romania	Bucharest (hospital A)	40387391
Ca07RO_2022	PRJNA991119	SRR25120463	SRX20872319	SAMN35848355	I		NA	2022/09	Romania	Bucharest (hospital C)	40387391
Ca06RO_2022	PRJNA991119	SRR25120464	SRX20872318	SAMN35848354	I		NA	2022/08	Romania	Bucharest (hospital B)	40387391
Ca05RO_2022	PRJNA991119	SRR25120465	SRX20872317	SAMN35848353	I		NA	2022/08	Romania	Bucharest (hospital B)	40387391
Ca04RO_2022	PRJNA991119	SRR25120466	SRX20872316	SAMN35848352	I		NA	2022/08	Romania	Bucharest (hospital B)	40387391
Ca03RO_2022	PRJNA991119	SRR25120467	SRX20872315	SAMN35848351	I		NA	2022/08	Romania	Bucharest (hospital B)	40387391
Ca18RO_2022	PRJNA991119	SRR25120468	SRX20872314	SAMN35848364	I		NA	2022/10	Romania	Bucharest (hospital A)	40387391
Ca17RO_2022	PRJNA991119	SRR25120469	SRX20872313	SAMN35848363	I		NA	2022/10	Romania	Bucharest (hospital A)	40387391
Ca16RO_2022	PRJNA991119	SRR25120470	SRX20872312	SAMN35848362	I		NA	2022/07	Romania	Bucharest (hospital A)	40387391
Ca15RO_2022	PRJNA991119	SRR25120471	SRX20872311	SAMN35848361	I		NA	2022/08	Romania	Bucharest (hospital A)	40387391
Ca13RO_2022	PRJNA991119	SRR25120472	SRX20872310	SAMN35848360	I		NA	2022/08	Romania	Bucharest (hospital A)	40387391
Ca12RO_2022	PRJNA991119	SRR25120473	SRX20872309	SAMN35848359	I		NA	2022/07	Romania	Bucharest (hospital A)	40387391
Ca02RO_2022	PRJNA991119	SRR25120474	SRX20872308	SAMN35848350	I		NA	2022/08	Romania	Bucharest (hospital B)	40387391
Ca01RO_2022	PRJNA991119	SRR25120475	SRX20872307	SAMN35848349	I		NA	2022/08	Romania	Bucharest (hospital C)	40387391
Ca25RO_2022	PRJNA1035021	SRR26639275	SRX22339650	SAMN38080538	I		NA	2022/11	Romania	Bucharest (hospital C)	40387391
Ca24RO_2022	PRJNA1035021	SRR26639276	SRX22339649	SAMN38080537	I		NA	2022/11	Romania	Bucharest (hospital C)	40387391
Ca23RO_2022	PRJNA1035021	SRR26639277	SRX22339648	SAMN38080536	I		NA	2022/11	Romania	Bucharest (hospital C)	40387391
Ca22RO_2022	PRJNA1035021	SRR26639278	SRX22339647	SAMN38080535	I		NA	2022/10	Romania	Bucharest (hospital C)	40387391
Ca21RO_2022	PRJNA1035021	SRR26639279	SRX22339646	SAMN38080534	I		NA	2022/10	Romania	Bucharest (hospital C)	40387391
Ca20RO_2022	PRJNA1035021	SRR26639280	SRX22339645	SAMN38080533	I		NA	2022/10	Romania	Bucharest (hospital C)	40387391
Ca19RO_2022	PRJNA1035021	SRR26639281	SRX22339644	SAMN38080532	I		NA	2022/10	Romania	Bucharest (hospital C)	40387391
Ca31RO_2023	PRJNA1035021	SRR29774833	SRX25274817	SAMN42420474	I		NA	2023	Romania	NA	40387391
Ca29RO_2023	PRJNA1035021	SRR29774834	SRX25274816	SAMN42420473	I		NA	2023	Romania	NA	40387391
Ca27RO_2023	PRJNA1035021	SRR29774835	SRX25274815	SAMN42420472	I		NA	2023	Romania	NA	40387391
Ca26RO_2023	PRJNA1035021	SRR29774836	SRX25274814	SAMN42420471	I		NA	2023	Romania	NA	40387391
B14165	PRJNA595978	SRR10461149	SRX7155769	SAMN13294117	I	Ic	NA	2018	Saudi Arabia	NA	33769478, 33809711
B14147	PRJNA595978	SRR10461151	SRX7155767	SAMN13294119	I	Ic	NA	2017	Saudi Arabia	NA	33769478, 33809710
B14146	PRJNA595978	SRR10461152	SRX7155766	SAMN13294120	I	Ic	NA	2017	Saudi Arabia	NA	33769478, 33809709
F1580	PRJNA1000034	SRR25455198	SRX21188006	SAMN36753179	VI	NA	NA	2022-07-04	Singapore	Bucharest (hospital C)	39008997
F3485	PRJNA1000034	SRR25455199	SRX21188005	SAMN36753178	VI	NA	NA	2023-04-19	Singapore	Bucharest (hospital C)	39008997
F0083	PRJNA1000034	SRR25455200	SRX21188004	SAMN36753180	VI	NA	NA	2018-01-03	Singapore	Bucharest (hospital C)	39008997
B11221	PRJNA328792	SRR13510948, SRR8664465, SRR8664466	SRX9922212	SAMN05379609	III	NA	NA	2012	South Africa	NA	33769478
B11222	PRJNA328792	SRR3883454	SRX1939478	SAMN05379610	III	NA	NA	2012	South Africa	NA	33769478
B11223	PRJNA328792	SRR3883455	SRX1939479	SAMN05379611	III	NA	NA	2012	South Africa	NA	33769478
B11224	PRJNA328792	SRR3883456	SRX1939480	SAMN05379612	III	NA	NA	2012	South Africa	NA	33769478
B11225	PRJNA328792	SRR3883457	SRX1939481	SAMN05379613	III	NA	NA	2014	South Africa	NA	33769478
B11226	PRJNA328792	SRR3883458	SRX1939482	SAMN05379614	III	NA	NA	2014	South Africa	NA	33769478
B11227	PRJNA328792	SRR3883459	SRX1939483	SAMN05379615	III	NA	NA	2014	South Africa	NA	33769478
B11228	PRJNA328792	SRR3883461	SRX1939485	SAMN05379616	III	NA	NA	2014	South Africa	NA	33769478
B11229	PRJNA328792	SRR3883462	SRX1939486	SAMN05379617	III	NA	NA	2014	South Africa	NA	33769478
B11230	PRJNA328792	SRR3883463	SRX1939487	SAMN05379618	III	NA	NA	2014	South Africa	NA	33769478
B11808	PRJNA493622	SRR9645764, SRR10461263	SRX6407570	SAMN13354599	II	NA	NA	2004-01-15	South Korea	NA	33769478
SAMEA44340418	PRJEB21518	ERR2300774	ERX2352111	SAMEA44340418	II	NA	NA	NA	UK	NA	33769478
SAMEA4975618	PRJEB29190	ERR2842675	ERX2849436	SAMEA4975618	II	NA	NA	NA	UK	NA	33769478
B13916	PRJNA595978	SRR13166826	SRX9600057	SAMN13294125	I	Ib	NA	2017	United Arab Emirates	NA	33769478, 33809684
B14308	PRJNA595978	SRR10461147	SRX7155771	SAMN13294115	II	NA	NA	2018-02-14	United States	NA	33769478
B12043	PRJNA493622	SRR13289905	SRX9718998	SAMN10139530	II	NA	NA	2016-08-04	United States	NA	33769478
B12631	PRJNA493622	SRR13289906	SRX9718997	SAMN10141991	III	NA	NA	2017-03-17	United States	NA	33769478
B17721	PRJNA796037	SRR17577117	SRX13746220	SAMN24811603	III	NA	NA	2019-02-17	United States	NA	33769478
B11118	PRJNA328792	SRR3883432	SRX1939456	SAMN05379590	I	Ib	NA	2015	United States	NA	33769478
B11119	PRJNA328792	SRR3883433	SRX1939457	SAMN05379591	I	Ib	NA	2015	United States	NA	33769478
B11208	PRJNA328792	SRR3883440	SRX1939464	SAMN05379597	I	Ic	NA	2013	United States	NA	33769478
B11219	PRJNA328792	SRR3883451	SRX1939475	SAMN05379607	I	Ic	NA	2016	United States	NA	33769478
B11102	PRJNA328792	SRR3883470	SRX1939494	SAMN05379580	I	Ib	NA	2014	United States	NA	33769478
B11104	PRJNA328792	SRR6220384	SRX3329098	SAMN05379582	I	Ib	NA	2015	United States	NA	33769478
B12677	PRJNA493622	SRR7909135	SRX4745540	SAMN10139320	I	Ic	Ob1	2017	United States	NA	33769478, 33809694
B12082	PRJNA493622	SRR7909142	SRX4745533	SAMN10139522	II	NA	NA	2016-09-28	United States	NA	33769478
B12044	PRJNA493622	SRR7909147	SRX4745528	SAMN10139529	I	Ic	Ob1	2016	United States	NA	33769478, 33809685
B12456	PRJNA493622	SRR7909156	SRX4745519	SAMN10139470	I	Ic	Ob1	2016	United States	NA	33769478, 33809689
B12749	PRJNA493622	SRR7909166	SRX4745509	SAMN10139295	I	Ic	Ob2	2017	United States	NA	33769478, 33809702
B12555	PRJNA493622	SRR7909183	SRX4745492	SAMN10139361	I	Ic	Ob2	2017	United States	NA	33769478, 33809700
B12427	PRJNA493622	SRR7909184	SRX4745491	SAMN10139493	I	Ic	Ob1	2016	United States	NA	33769478, 33809687
B12552	PRJNA493622	SRR7909192	SRX4745483	SAMN10139364	I	Ic	Ob2	2017	United States	NA	33769478, 33809699
B12490	PRJNA493622	SRR7909210	SRX4745465	SAMN10139376	I	Ic	Ob1	2016	United States	NA	33769478, 33809693
B12681	PRJNA493622	SRR7909214	SRX4745461	SAMN10139317	I	Ic	Ob1	2017	United States	NA	33769478, 33809695
B12430	PRJNA493622	SRR7909233	SRX4745442	SAMN10139490	I	Ic	Ob1	2016	United States	NA	33769478, 33809688
B12461	PRJNA493622	SRR7909234	SRX4745441	SAMN10139465	I	Ic	Ob1	2016	United States	NA	33769478, 33809690
B12550	PRJNA493622	SRR7909237	SRX4745438	SAMN10139366	I	Ic	Ob2	2017	United States	NA	33769478, 33809698
B11880	PRJNA493622	SRR7909238	SRX4745437	SAMN10139548	IV	NA	NA	2016-08-08	United States	NA	33769478
B13558	PRJNA493622	SRR7909246	SRX4745429	SAMN10139190	I	Ic	Ob2	2017	United States	NA	33769478, 33809704
B13343	PRJNA493622	SRR7909249	SRX4745426	SAMN10142006	I	Ib	NA	2017	United States	NA	33769478, 33809683
B12352	PRJNA493622	SRR7909282	SRX4745393	SAMN10139509	I	Ic	Ob1	2016	United States	NA	33769478, 33809686
B13613	PRJNA493622	SRR7909284	SRX4745391	SAMN10139189	I	Ic	Ob3	2017	United States	NA	33769478, 33809707
B12467	PRJNA493622	SRR7909297	SRX4745378	SAMN10139461	I	Ic	Ob1	2016	United States	NA	33769478, 33809692
B12040	PRJNA493622	SRR7909305	SRX4745370	SAMN10139533	II	NA	NA	2016	United States	NA	33769478
B12776	PRJNA493622	SRR7909308	SRX4745367	SAMN10139289	I	Ic	Ob2	2017	United States	NA	33769478, 33809703
B12824	PRJNA493622	SRR7909313	SRX4745362	SAMN10139268	I	Ic	Ob1	2017	United States	NA	33769478, 33809696
B12576	PRJNA493622	SRR7909321	SRX4745354	SAMN10139353	I	Ic	Ob2	2017	United States	NA	33769478, 33809701
B12081	PRJNA493622	SRR7909356	SRX4745319	SAMN10139523	II	NA	NA	2016-09-28	United States	NA	33769478
B12825	PRJNA493622	SRR7909385	SRX4745290	SAMN10139267	I	Ic	Ob1	2017	United States	NA	33769478, 33809697
B13520	PRJNA493622	SRR7909394	SRX4745281	SAMN10139194	I	Ic	Ob3	2017	United States	NA	33769478, 33809706
B13519	PRJNA493622	SRR7909408	SRX4745267	SAMN10139195	I	Ic	Ob3	2017	United States	NA	33769478, 33809705
B12466	PRJNA493622	SRR7909413	SRX4745262	SAMN10139462	I	Ic	Ob1	2016	United States	NA	33769478, 33809691
B11245	PRJNA328792	SRR13269417, SRR3883466	SRX9699557	SAMN05379621	IV	NA	NA	2012	Venezuela	NA	33769478
B11244	PRJNA328792	SRR3883465	SRX1939489	SAMN05379620	IV	NA	NA	2012	Venezuela	NA	33769478
B11246	PRJNA328792	SRR3883467	SRX1939491	SAMN05379622	IV	NA	NA	2012	Venezuela	NA	33769478
B11247	PRJNA328792	SRR3883468	SRX1939492	SAMN05379623	IV	NA	NA	2012	Venezuela	NA	33769478
